# Supplementary material for: Corrigendum: Bien S, Damm U (2020) Arboricolonus simplex gen. et sp. nov. and novelties in Cadophora, Minutiella and Proliferodiscus from Prunus wood in Germany. MycoKeys 63: 163–172. https://doi.org/10.3897/mycokeys.63.46836
Source: MycoKeys. 2020 Jul 14;69:111–2. doi: 10.3897/mycokeys.69.55264 (PMC7416071; doi:10.3897/mycokeys.69.55264)
Supplement: XML Treatment for Cadophora bubakii [file mycokeys.69.55264-treatment1.xml]

<!DOCTYPE tp:taxon-treatment
  PUBLIC "-//TaxonX//DTD Taxonomic Treatment Publishing DTD v0 20100105//EN" "tax-treatment-NSO.dtd">
<tp:taxon-treatment xmlns:tp="http://www.plazi.org/taxpub"><tp:treatment-meta><kwd-group><label>Taxon classification</label><kwd><named-content xmlns:xlink="http://www.w3.org/1999/xlink" content-type="kingdom">Fungi</named-content></kwd><kwd><named-content xmlns:xlink="http://www.w3.org/1999/xlink" content-type="order">Helotiales</named-content></kwd><kwd><named-content xmlns:xlink="http://www.w3.org/1999/xlink" content-type="family">Ploettnerulaceae</named-content></kwd></kwd-group><mixed-citation publication-type="journal"><person-group><name><surname>Bien</surname><given-names>Steffen</given-names></name><name><surname>Damm</surname><given-names>Ulrike</given-names></name></person-group><article-title>Corrigendum: Bien S, Damm U (2020) <italic><tp:taxon-name><tp:taxon-name-part taxon-name-part-type="genus" reg="Arboricolonus">Arboricolonus</tp:taxon-name-part> <tp:taxon-name-part taxon-name-part-type="species" reg="simplex">simplex</tp:taxon-name-part></tp:taxon-name></italic> gen. et sp. nov. and novelties in <italic><tp:taxon-name><tp:taxon-name-part taxon-name-part-type="genus" reg="Cadophora">Cadophora</tp:taxon-name-part></tp:taxon-name></italic>, <italic><tp:taxon-name><tp:taxon-name-part taxon-name-part-type="genus" reg="Minutiella">Minutiella</tp:taxon-name-part></tp:taxon-name></italic> and <italic><tp:taxon-name><tp:taxon-name-part taxon-name-part-type="genus" reg="Proliferodiscus">Proliferodiscus</tp:taxon-name-part></tp:taxon-name></italic> from <italic><tp:taxon-name><tp:taxon-name-part taxon-name-part-type="genus" reg="Prunus">Prunus</tp:taxon-name-part></tp:taxon-name></italic> wood in Germany. MycoKeys 63: 163–172. <ext-link xmlns:xlink="http://www.w3.org/1999/xlink" xlink:type="simple" ext-link-type="doi" xlink:href="10.3897/mycokeys.63.46836">https://doi.org/10.3897/mycokeys.63.46836</ext-link></article-title><source>MycoKeys</source><day>14</day><month>7</month><year>2020</year><volume>69</volume><fpage>111</fpage><lpage>112</lpage><pub-id pub-id-type="doi">10.3897/mycokeys.69.55264</pub-id></mixed-citation></tp:treatment-meta><tp:nomenclature><tp:taxon-name><object-id xmlns:xlink="http://www.w3.org/1999/xlink" content-type="arpha" xlink:type="simple">23901652-4B45-546A-AA8F-F04273CF87BC</object-id>
            <tp:taxon-name-part taxon-name-part-type="genus" reg="Cadophora">Cadophora</tp:taxon-name-part>
            <tp:taxon-name-part taxon-name-part-type="species" reg="bubakii">bubakii</tp:taxon-name-part>
            <object-id xmlns:xlink="http://www.w3.org/1999/xlink" content-type="mycobank" xlink:type="simple">MycoBank No: 835799</object-id>
          </tp:taxon-name><tp:taxon-authority>(Laxa) Damm &amp; S.Bien</tp:taxon-authority><tp:taxon-status xmlns:xlink="http://www.w3.org/1999/xlink" xlink:type="simple">comb. nov.</tp:taxon-status><tp:nomenclature-citation-list><tp:nomenclature-citation><tp:taxon-name>
                <tp:taxon-name-part taxon-name-part-type="genus" reg="Margarinomyces">Margarinomyces</tp:taxon-name-part> <tp:taxon-name-part taxon-name-part-type="species" reg="bubakii">bubakii</tp:taxon-name-part></tp:taxon-name><comment>Laxa, Centralbl. Bakteriol. 2. Abth. 81: 392. 1930. (Basionym)</comment></tp:nomenclature-citation><tp:nomenclature-citation><tp:taxon-name><tp:taxon-name-part taxon-name-part-type="genus" reg="Phialophora"/> <tp:taxon-name-part taxon-name-part-type="species" reg="bubakii"/></tp:taxon-name><comment>≡ <tp:taxon-name><tp:taxon-name-part taxon-name-part-type="genus" reg="Phialophora">Phialophora</tp:taxon-name-part> <tp:taxon-name-part taxon-name-part-type="species" reg="bubakii">bubakii</tp:taxon-name-part></tp:taxon-name> (Laxa) Schol-Schwarz, Persoonia 6 (1): 66. 1970. </comment></tp:nomenclature-citation></tp:nomenclature-citation-list></tp:nomenclature></tp:taxon-treatment>
